# Supplementary material for: Vocalization during agonistic encounter in Mongolian gerbils: Impact of sexual experience
Source: PLoS One. 2022 Aug 2;17(8):e0272402. doi: 10.1371/journal.pone.0272402 (PMC9345364; doi:10.1371/journal.pone.0272402)
Supplement: S1 Dataset — (XLSX) [file pone.0272402.s001.xlsx]

## Sheet: Sheet1
	Latency of aggressive behav.	Norm. duration of aggressive behav.	High frequency calls / min	Low frequency calls / min
VM-VM1	53.4	2.43	26.7	0
VM-VM2	88.8	1.64	71.7	0.1
VM-VM3	25.5	1.5	20.9	1.2
VM-VM4	600	0	17.4	0.1
VM-VM5	600	0	5.7	0
VM-VM6	174.9	0.65	22.3	0
VM-VM7	126.7	2.34	7.6	0
VF-VF1	2.9	3.2	7.8	3.4
VF-VF2	22.5	4.63	10.3	0
VF-VF3	512.7	4.05	10.6	0.1
VF-VF4	251.9	0.72	4.3	0
VF-VF5	192.3	0.1	8	0
VF-VF6	600	0	2.2	0.2
VF-VF7	600	0	14	0
EM-VM	45.3	12.59	3.5	0
EM-VM	188	3.43	13.2	0
EM-VM	229.6	0.06	46.2	0
EM-VM	48.1	0.06	4	0
EM-VM	311.6	1.2	0.8	0
PF-VF1	22	15.26	0	51.4
PF-VF2	204.1	15.76	0	19
PF-VF3	42.6	42.3	0	9.6
PF-VF4	18	49.5	1	31.7
PF-VF5	35.8	21.4	5.2	13.6
PF-VF6	168.6	0.15	33.3	2.9
PF-VF7	126.3	23.84	0.1	5.2
